# Supplementary material for: Gridded global datasets for Gross Domestic Product and Human Development Index over 1990–2015
Source: Sci Data. 2018 Feb 6;5:180004. doi: 10.1038/sdata.2018.4 (PMC5800392; doi:10.1038/sdata.2018.4)
Supplement: Supplementary file 1 [file sdata20184-isa1.zip]

Archive with 4 entries (4 files):
- i_Investigation.txt
- s_study_Kummu.txt
- a_GDP_Kummu.txt
- a_HDI_Kummu.txt
