# Supplementary material for: Gridded global datasets for Gross Domestic Product and Human Development Index over 1990–2015
Source: Sci Data. 2018 Feb 6;5:180004. doi: 10.1038/sdata.2018.4 (PMC5800392; doi:10.1038/sdata.2018.4)
Supplement: Supplementary file 1 [file sdata20184-isa1.zip › i_Investigation.txt]

# Investigation File generated for Scientific Data with Investigation File Authoring Tool version 0.1.0 on 09/01/2018 - This metadata file is CC0
ONTOLOGY SOURCE REFERENCE
Term Source Name	IAO	UO	ERO	OBI
Term Source File	http://data.bioontology.org/ontologies/IAO	http://data.bioontology.org/ontologies/UO	http://data.bioontology.org/ontologies/ERO	http://data.bioontology.org/ontologies/OBI
Term Source Version	2015-02-23	unknown	2013-08-02	2014-08-18
Term Source Description	Information Artifact Ontology	Units of Measurement Ontology	Eagle-I Research Resource Ontology	Ontology for Biomedical Investigations
INVESTIGATION
Investigation Identifier
Investigation Title
Investigation Description
Investigation Submission Date
Investigation Public Release Date
INVESTIGATION PUBLICATIONS
Investigation PubMed ID
Investigation Publication DOI
Investigation Publication Author List
Investigation Publication Title
Investigation Publication Status
Investigation Publication Status Term Accession Number
Investigation Publication Status Term Source REF
INVESTIGATION CONTACTS
Investigation Person Last Name
Investigation Person Mid Initials
Investigation Person First Name
Investigation Person Address
Investigation Person Phone
Investigation Person Fax
Investigation Person Email
Investigation Person Affiliation
Investigation Person Roles
Investigation Person Roles Term Accession Number
Investigation Person Roles Term Source REF
STUDY
Study Identifier	10.1038/sdata.2018.4
Study Title	Gridded global datasets for Gross Domestic Product and Human Development Index over 1990–2015
Study Submission Date	16/05/2017
Study Public Release Date	06/02/2018
Study Description	http://www.nature.com/articles/sdata20184#abstract
Study File Name	s_study_Kummu.txt
Comment[Subject Keywords]	//;/;/
Comment[Manuscript Licence]	CC BY-4.0
Comment[Experimental Metadata Licence]	CC0
Comment[Supplementary Information File Name]		Supplementary Information
Comment[Supplementary Information File Type]	x-zip-compressed	pdf
Comment[Supplementary Information File URL]	http://www.nature.com/articles/sdata20184#supplementary-information	http://www.nature.com/articles/sdata20184#supplementary-information
Comment[Data Repository]	Dryad Digital Repository
Comment[Data Record Accession]	doi:10.5061/dryad.dk1j0
Comment[Data Record URI]	https://doi.org/10.5061/dryad.dk1j0
STUDY DESIGN DESCRIPTORS
Study Design Type	data integration objective	data refinement and optimization objective
Study Design Type Term Accession Number	ERO:0100092	ERO:0100011
Study Design Type Term Source REF	ERO	ERO
STUDY PUBLICATIONS
Study PubMed ID
Study Publication DOI
Study Publication Author List
Study Publication Title
Study Publication Status
Study Publication Status Term Accession Number
Study Publication Status Term Source REF
STUDY FACTORS
Study Factor Name
Study Factor Type
Study Factor Type Term Accession Number
Study Factor Type Term Source REF
STUDY ASSAYS
Study Assay Measurement Type	Gross Domestic Product	Human Development Index
Study Assay Measurement Type Term Accession Number	""	""
Study Assay Measurement Type Term Source REF	""	""
Study Assay Technology Type	digital curation	digital curation
Study Assay Technology Type Term Accession Number	OBI:0302914	OBI:0302914
Study Assay Technology Type Term Source REF	OBI	OBI
Study Assay Technology Platform	""	""
Study Assay File Name	a_GDP_Kummu.txt	a_HDI_Kummu.txt
STUDY PROTOCOLS
Study Protocol Name	Data sources	GDP per capita (PPP)	Total GDP (PPP)	Error estimation for interpolation and extrapolation	HDI
Study Protocol Type	selection	data integration objective	data imputation	error correction data transformation	data integration objective
Study Protocol Type Term Accession Number	OBI:0001928	ERO:0100092	OBI:0200061	OBI:0000668	ERO:0100092
Study Protocol Type Term Source REF	OBI	ERO	OBI	OBI	ERO
Study Protocol Description					
Study Protocol URI	""	""	""	""	""
Study Protocol Version					
Study Protocol Parameters Name	""	""	""	""	""
Study Protocol Parameters Name Term Accession Number	""	""	""	""	""
Study Protocol Parameters Name Term Source REF	""	""	""	""	""
Study Protocol Components Name	""	""	""	""	""
Study Protocol Components Type	""	""	""	""	""
Study Protocol Components Type Term Accession Number	""	""	""	""	""
Study Protocol Components Type Term Source REF	""	""	""	""	""
STUDY CONTACTS
Study Person Last Name	Kummu	Taka	Guillaume
Study Person First Name	Matti	Maija	Joseph H. A.
Study Person Mid Initials			
Study Person Email	matti.kummu@aalto.fi	""	""
Study Person Phone			
Study Person Fax			
Study Person Address			
Study Person Affiliation	Water & Development Research Group, Aalto University, Tietotie 1E, 02150 Espoo, Finland	Water & Development Research Group, Aalto University, Tietotie 1E, 02150 Espoo, Finland	Water & Development Research Group, Aalto University, Tietotie 1E, 02150 Espoo, Finland
Study Person Roles			
Study Person Roles Term Accession Number			
Study Person Roles Term Source REF			
Comment[Study Person ORCID]	0000-0001-5096-0163		0000-0001-6854-8708
Comment[Funder]			
Comment[FundRef ID]			
Comment[Funder Term Source REF]			
Comment[Grant Identifier]			
