# Supplementary material for: Gridded global datasets for Gross Domestic Product and Human Development Index over 1990–2015
Source: Sci Data. 2018 Feb 6;5:180004. doi: 10.1038/sdata.2018.4 (PMC5800392; doi:10.1038/sdata.2018.4)
Supplement: Supplementary file 1 [file sdata20184-isa1.zip › s_study_Kummu.txt]

Source Name	Material Type	Term Source REF	Term Accession Number	Characteristics[Southernmost latitude]	Unit	Term Source REF	Term Accession Number	Characteristics[Northernmost latitude]	Unit	Term Source REF	Term Accession Number	Characteristics[Westernmost longitude]	Unit	Term Source REF	Term Accession Number	Characteristics[Easternmost longitude]	Unit	Term Source REF	Term Accession Number	Protocol REF	Sample Name
Gennaioli, et al.	publication	IAO	IAO:0000311	-90	degree	UO	UO:0000185	90	degree	UO	UO:0000185	-180	degree	UO	UO:0000185	180	degree	UO	UO:0000185	Data sources	Sub-national GDP per capita
World Bank	data set	IAO	IAO:0000100	-90	degree	UO	UO:0000185	90	degree	UO	UO:0000185	-180	degree	UO	UO:0000185	180	degree	UO	UO:0000185	Data sources	National GDP per capita
CIA	data set	IAO	IAO:0000100	-90	degree	UO	UO:0000185	90	degree	UO	UO:0000185	-180	degree	UO	UO:0000185	180	degree	UO	UO:0000185	Data sources	National GDP per capita for small island nations
HYDE	data set	IAO	IAO:0000100	-90	degree	UO	UO:0000185	90	degree	UO	UO:0000185	-180	degree	UO	UO:0000185	180	degree	UO	UO:0000185	Data sources	Population count_5 arc-min
Global Human Settlement_GHS	data set	IAO	IAO:0000100	-90	degree	UO	UO:0000185	90	degree	UO	UO:0000185	-180	degree	UO	UO:0000185	180	degree	UO	UO:0000185	Data sources	Population count_30 arc-sec
Eurostat	data set	IAO	IAO:0000100	-90	degree	UO	UO:0000185	90	degree	UO	UO:0000185	-180	degree	UO	UO:0000185	180	degree	UO	UO:0000185	Data sources	Sub-national HDI data for Europe
Varying sources, see details in Supplementary				-90	degree	UO	UO:0000185	90	degree	UO	UO:0000185	-180	degree	UO	UO:0000185	180	degree	UO	UO:0000185	Data sources	Sub-national HDI data for elsewhere
UNDP	data set	IAO	IAO:0000100	-90	degree	UO	UO:0000185	90	degree	UO	UO:0000185	-180	degree	UO	UO:0000185	180	degree	UO	UO:0000185	Data sources	National HDI
