# Supplementary material for: Gridded global datasets for Gross Domestic Product and Human Development Index over 1990–2015
Source: Sci Data. 2018 Feb 6;5:180004. doi: 10.1038/sdata.2018.4 (PMC5800392; doi:10.1038/sdata.2018.4)
Supplement: Supplementary file 1 [file sdata20184-isa1.zip › a_GDP_Kummu.txt]

Sample Name	Protocol REF	Assay Name	Raw Data File	Comment[Data Repository]	Comment[Data Record Accession]	Comment[Data Record URI]	Protocol REF	Derived Data File	Comment[Data Repository]	Comment[Data Record Accession]	Comment[Data Record URI]
Sub-national GDP per capita	GDP per capita (PPP)	Sub-national GDP per capita_PPP_5arcmin	GDP_per_capita_PPP_1990_2015	Dryad Digital Repository	doi:10.5061/dryad.dk1j0	https://doi.org/10.5061/dryad.dk1j0	Total GDP (PPP)	GDP_PPP_1990_2015_5arcmin_v2.nc	Dryad Digital Repository	doi:10.5061/dryad.dk1j0	https://doi.org/10.5061/dryad.dk1j0
National GDP per capita	GDP per capita (PPP)	National GDP per capita_PPP_5arcmin	GDP_per_capita_PPP_1990_2015	Dryad Digital Repository	doi:10.5061/dryad.dk1j0	https://doi.org/10.5061/dryad.dk1j0	Total GDP (PPP)	GDP_PPP_1990_2015_5arcmin_v2.nc	Dryad Digital Repository	doi:10.5061/dryad.dk1j0	https://doi.org/10.5061/dryad.dk1j0
National GDP per capita for small island nations	GDP per capita (PPP)	National GDP per capita for small island nations_PPP_5arcmin	GDP_per_capita_PPP_1990_2015	Dryad Digital Repository	doi:10.5061/dryad.dk1j0	https://doi.org/10.5061/dryad.dk1j0	Total GDP (PPP)	GDP_PPP_1990_2015_5arcmin_v2.nc	Dryad Digital Repository	doi:10.5061/dryad.dk1j0	https://doi.org/10.5061/dryad.dk1j0
Sub-national GDP per capita	GDP per capita (PPP)	Sub-national GDP per capita_PPP_30arcsec	GDP_per_capita_PPP_1990_2015	Dryad Digital Repository	doi:10.5061/dryad.dk1j0	https://doi.org/10.5061/dryad.dk1j0	Total GDP (PPP)	GDP_PPP_30arcsec_v2.nc	Dryad Digital Repository	doi:10.5061/dryad.dk1j0	https://doi.org/10.5061/dryad.dk1j0
National GDP per capita	GDP per capita (PPP)	National GDP per capita_PPP_30arcsec	GDP_per_capita_PPP_1990_2015	Dryad Digital Repository	doi:10.5061/dryad.dk1j0	https://doi.org/10.5061/dryad.dk1j0	Total GDP (PPP)	GDP_PPP_30arcsec_v2.nc	Dryad Digital Repository	doi:10.5061/dryad.dk1j0	https://doi.org/10.5061/dryad.dk1j0
National GDP per capita for small island nations	GDP per capita (PPP)	National GDP per capita for small island nations_PPP_30arcsec	GDP_per_capita_PPP_1990_2015	Dryad Digital Repository	doi:10.5061/dryad.dk1j0	https://doi.org/10.5061/dryad.dk1j0	Total GDP (PPP)	GDP_PPP_30arcsec_v2.nc	Dryad Digital Repository	doi:10.5061/dryad.dk1j0	https://doi.org/10.5061/dryad.dk1j0
Population count_5 arc-min	Data sources	Population count_5 arc-min					Total GDP (PPP)	GDP_PPP_1990_2015_5arcmin_v2.nc	Dryad Digital Repository	doi:10.5061/dryad.dk1j0	https://doi.org/10.5061/dryad.dk1j0
Population count_30 arc-sec	Data sources	Population count_30 arc-sec					Total GDP (PPP)	GDP_PPP_30arcsec_v2.nc	Dryad Digital Repository	doi:10.5061/dryad.dk1j0	https://doi.org/10.5061/dryad.dk1j0
Sub-national GDP per capita	Error estimation for interpolation and extrapolation	Sub-national GDP per capita_error estimation	pedigree_GDP_per_capita_PPP_1990_2015	Dryad Digital Repository	doi:10.5061/dryad.dk1j0	https://doi.org/10.5061/dryad.dk1j0
National GDP per capita	Error estimation for interpolation and extrapolation	National GDP per capita_error estimation	pedigree_GDP_per_capita_PPP_1990_2015	Dryad Digital Repository	doi:10.5061/dryad.dk1j0	https://doi.org/10.5061/dryad.dk1j0
National GDP per capita for small island nations	Error estimation for interpolation and extrapolation	National GDP per capita for small island nations_error estimation	pedigree_GDP_per_capita_PPP_1990_2015	Dryad Digital Repository	doi:10.5061/dryad.dk1j0	https://doi.org/10.5061/dryad.dk1j0
