# Supplementary material for: Gridded global datasets for Gross Domestic Product and Human Development Index over 1990–2015
Source: Sci Data. 2018 Feb 6;5:180004. doi: 10.1038/sdata.2018.4 (PMC5800392; doi:10.1038/sdata.2018.4)
Supplement: Supplementary file 1 [file sdata20184-isa1.zip › a_HDI_Kummu.txt]

Sample Name	Protocol REF	Assay Name	Raw Data File	Comment[Data Repository]	Comment[Data Record Accession]	Comment[Data Record URI]
Population count_5 arc-min	HDI	Population count_5 arc-min	HDI_1990_2015	Dryad Digital Repository	doi:10.5061/dryad.dk1j0	https://doi.org/10.5061/dryad.dk1j0
Sub-national HDI data for Europe	HDI	Sub-national HDI data for Europe	HDI_1990_2015	Dryad Digital Repository	doi:10.5061/dryad.dk1j0	https://doi.org/10.5061/dryad.dk1j0
Sub-national HDI data for elsewhere	HDI	Sub-national HDI data for elsewhere	HDI_1990_2015	Dryad Digital Repository	doi:10.5061/dryad.dk1j0	https://doi.org/10.5061/dryad.dk1j0
National HDI	HDI	National HDI	HDI_1990_2015	Dryad Digital Repository	doi:10.5061/dryad.dk1j0	https://doi.org/10.5061/dryad.dk1j0
Sub-national HDI data for Europe	Error estimation for interpolation and extrapolation	Sub-national HDI data for Europe_error estimation	pedigree_HDI_1990_2015	Dryad Digital Repository	doi:10.5061/dryad.dk1j0	https://doi.org/10.5061/dryad.dk1j0
Sub-national HDI data for elsewhere	Error estimation for interpolation and extrapolation	Sub-national HDI data for elsewhere_error estimation	pedigree_HDI_1990_2015	Dryad Digital Repository	doi:10.5061/dryad.dk1j0	https://doi.org/10.5061/dryad.dk1j0
National HDI	Error estimation for interpolation and extrapolation	National HDI_error estimation	pedigree_HDI_1990_2015	Dryad Digital Repository	doi:10.5061/dryad.dk1j0	https://doi.org/10.5061/dryad.dk1j0
